# Supplementary material for: Intact corticostriatal control of goal-directed action in Alcohol Use Disorder: a Pavlovian-to-instrumental transfer and outcome-devaluation study
Source: Sci Rep. 2020 Mar 18;10:4949. doi: 10.1038/s41598-020-61892-5 (PMC7087408; doi:10.1038/s41598-020-61892-5)
Supplement: Supplementary file 2 — Dataset1. [file 41598_2020_61892_MOESM2_ESM.xlsx]

## Sheet: Supplementary Dataset
See second tab for explanation of variables							Task Performance										Food ratings									Demographics
Participant	group_2	instrumental	pavlovian	included	included_dev		same	diff	cs_plus	cs_minus	preCS	devalRs	nondevalRs	ratio_dev	ratio_ndev		Dev_rating_change	Val_rating_change	o1rating_pre	o2rating_pre	o3rating_pre	hunger_pre	hunger_post	hunger_change		Age	Gender	BMI	education_years	IQ	Digit span	Smoking status	AUDIT	OCDS	Lifetime alcohol intake	Weeks abstinent	Relapse
1102	1	1	1	1	1		23.0536	0.21429	21.8929	3.75	1.4404	206	221	0.482436	0.517564		0	0	6	1	6	6	7	1		64	1	24.58	7	122	15	1	31	0	505.578	16	0
1103	1	0	1	0	0		8.7321	6.1786	16.8214	13.1429	14.9725	40	338	0.103723	0.896277		-4	0	6	6	7	4	5	1		53	1	25.62	20	83	16	1	23	7	2711.32	28	0
1104	1	1	1	1	1		16.6964	0.053571	3.0357	0	0.17431	0	507	0	1		-3	1	6	5	4	4	5	1		48	1	26.23	14	110	24	1	15	4	446.704	20	1
1105	1	1	1	1	1		26.6429	0.10714	0.14286	0	0.78899	133	164	0.445946	0.554054		-1	0	5	4	4	3	4	1		34	1	23.04	12	103	13	0	23	4	165.32	14	0
1106	1	1	1	1	1		25.0536	0.25	0.17857	0	1.1284	0	691	0	1		-3	1	5	5	6	5	5	0		36	1	33.72	15	93	15	0	26	5	348.375	1	0
1107	1	1	1	1	1		13.1964	10.5714	5.1786	6.3214	26.2202	1	631	0.0015873	0.998413		-2	1	3	6	1	3	4	1		58	1	28.91	11	128	24	1	20	2	1008.57	1	1
1108	1	1	1	1	1		15.1786	1.4107	11.6786	0.60714	8.055	347	178	0.659656	0.340344		-2	-2	5	7	2	6	4	-2		33	1	24.22	8	100	24	0	28	3	359	8	0
1109	1	0	1	0	0		30.2143	1.3571	28	0.96429	2.5596	204	435	0.318182	0.681818		-3	0	6	6	6	4	3	-1		49	1	22.64	13	107	19	1	16	6	568.558	1	0
1110	1	1	1	1	1		14.4643	2.25	17.1786	0.57143	3.5963	215	237	0.479911	0.520089		0	0	6	4	2	2	2	0		41	1	24.49	10	62	10	1	19	5	133.38	1	0
1111	1	1	1	1	1		1	0.017857	0.21429	0.75	0.0091743	47	494	0.087037	0.912963		-3	1	6	5	7	6	7	1		23	1	20.88	8	105	21	1	16	4	18.825	1	0
1112	1	1	1	1	1		20.8214	0.17857	19.75	0.64286	1.6972	0	464	0	1		-3	0	6	4	4	6	6	0		49	1	27.17	2	111	12	1	27	6	1100.82	20	0
1113	1	0	1	0	0		9.6786	9.1786	19.8214	20.3571	25.0459	189	176	0.519553	0.480447		-1	-1	2	4	1	3	3	0		42	1	23.12	10	79	15	1	18	5	448.108	1	0
1114	1	0	1	0	0		7.6964	8.4643	15.6071	0.25	0.58716	126	121	0.512195	0.487805		-1	-1	3	4	4	2	2	0		63	1	22.55	7	130	22	0	21	10	518.962	8	0
1115	1	1	1	1	1		23.8929	0.125	0.46429	0	0.86239	17	606	0.0260163	0.973984		-4	0	7	7	7	7	6	-1		36	1	27.44	9	99	21	1	20	2	372.608	1	0
1116	1	1	0	0	0		14.0357	13.3929	26.7143	27.1786	2	256	392	0.393798	0.606202		-1	0	3	2	4	2	3	1		47	1	29.36	14	89	13	1	31	9	670.585	4
1117	1	1	1	1	1		23.8214	0.19643	35.8571	1.1429	2.6881	54	514	0.0910714	0.908929		-3	-1	6	5	7	7	5	-2		26	2	19.61	11	97	15	1	30	0	59.85	17	0
1118	1	1	1	1	1		4.4464	0	3.5357	0	0.0091743	7	110	0.0526316	0.947368		-5	0	6	6	6	6	2	-4		51	1	21.97	12	101	19	0	20	3	651.426	1	1
1119	1	1	1	1	1		21.1964	0.10714	12.0357	0.25	1.9083	9	386	0.0230769	0.976923		-4	-1	5	7	5	6	6	0		61	1	23.92	12	109	18	0	19	2	501.107	16	0
1121	1	0	1	0	0		17.9107	10.1607	27.9643	0.071429	1.4312	179	400	0.307958	0.692042		-6	2	4	7	6	4	5	1		59	1	16.79	8	97	12	1	14	0	485.686	14	0
1122	1	1	1	1	1		1	0	1	1	0	14	197	0.0625	0.9375		-3	0	4	6	6	6	5	-1		57	1	27.7	10	104	16	1	22	7	838.014	20	0
1123	1	1	1	1	1		13.7679	2.3929	16.7143	2.1071	6.7798	22	271	0.0724138	0.927586		-3	1	3	4	6	1	2	1		55	1	30.52	10	93	12	1	28	0	1816.58	1	1
1124	1	1	1	1	1		21.1429	0.10714	25.2857	0.10714	0.97248	241	343	0.412371	0.587629		-1	0	5	4	7	3	6	3		47	1	26.88	6	118	17	1	17	5	330.98	1	0
1125	1	1	1	1	1		27.5714	0.017857	0.64286	0	0.98165	232	257	0.473361	0.526639		-1	0	4	5	2	3	4	1		36	1	18.99	17	115	19	0	27	5	404.785	8	1
1126	1	1	1	1	1		16.0357	0.14286	15.0357	0.25	0.97248	134	273	0.327586	0.672414		-4	-1	5	6	5	6	5	-1		50	2	22.03	8	71	17	0	25	6	318.38	15	0
1128	1	1	1	1	1		12.5714	14.7143	23.8571	0	1.3578	52	476	0.0986717	0.901328		-5	0	6	4	3	5	4	-1		35	1	26.49	10	113	24	0	21	5	458.005	3	1
1129	1	1	1	1	1		25.7143	0.32143	5.8214	0	1.2477	1	0	0	0		-4	4	7	2	2	3	4	1		57	2	32.3	10	77	23	0	31	6	200.91	6
1203	1	1	1	1	1		6.1071	6.5357	13.4643	4.75	0.50459	225	216	0.512528	0.487472		0	2	7	5	7	5	5	0		37	1	21.45	11	90	12	1	32	5	298.76	14
1205	1	1	1	1	1		24.0179	0.21429	0.17857	0	0.70642	2	537	0	1		-6	0	7	7	1	6	6	0		59	1	35.83	8	125	18	1	27	1	1250.32	14	1
1206	1	0	1	0	0		11.6786	12.3929	25.4286	0.35714	1.4495	178	193	0.481081	0.518919		-2	2	3	1	5	7	6	-1		34	1	21.3	6	100	13	1	34	8	875.55	3	1
1207	1	1	1	1	1		18.9286	0.089286	0	0.78571	1.4954	1	478	0	1		-3	1	3	4	2	2	2	0		49	1	26.89	6	113	16	1	24	3	427.326	1	0
1208	1	1	1	1	1		22.8214	0.26786	23.4643	0.53571	1.5413	93	355	0.206742	0.793258		0	0	4	3	4	4	5	1		25	1	24.62	8	105	20	1	29	5	240.24	2.5	1
1209	1	0	1	0	0		14.4286	0.16071	11.9643	0	1.2752	326	150	0.686316	0.313684		-3	0	5	6	6	5	5	0		62	1	22.86	6	116	16	0	19	4	800.782	30	0
1210	1	1	0	0	0		0.017857	5.5536	10.4286	0.071429	0.27523	17	76	0.157303	0.842697		0	0	1	5	4	3	3	0		59	1	21.04	9	121	19	1	19	5	1373.91	1	1
1211	1	1	1	1	1		31.75	0.19643	0.071429	0.035714	1.367	5	703	0.00426136	0.995739		-2	0	6	4	5	4	5	1		43	1	23.62	13	109	24	0	25	7	129.87	8	0
1212	1	0	1	0	0		17	14.6607	25.8571	25.6071	3.1376	626	0	1	0		-2	-2	4	4	6	1	1	0		55	1	28.39	6	106	17	1	29	2	1701.25	6	0
1213	1	1	1	1	1		29.2321	0	0.32143	0.035714	0.91743	201	317	0.390291	0.609709		-3	1	7	5	3	5	5	0		34	1	27.46	9	93	18	1	34	6	863.085	8	0
1214	1	1	1	1	1		0.91111	0.022222	0.90909	0.40909	0	9	10	0.4	0.6		-1	0	7	6	7	6	5	-1		39	1	24.58	9	98	18	1	35	10	796.824	6	1
1215	1	1	1	1	1		15.0893	0.035714	0.035714	0	0.42202	2	386	0.0025974	0.997403		-6	2	7	5	5	7	4	-3		50	2	28.34	5	113	24	1	22	5	506.975	3	0
1216	1	1	1	1	1		25.625	0.035714	15.8929	0.035714	1.0459	206	399	0.339967	0.660033		-2	0	5	6	4	5	6	1		47	1	28.02	11	97	19	0	24	4	796.683	11	1
1217	1	1	1	1	1		14.6786	0.053571	0.35714	0	0.14679	65	1	1	0		-3	-1	6	6	6	4	5	1		29	2	19.16	15	96	18	1	15	8	74.34	1	1
1218	1	0	1	0	0		7.6607	6.4643	13.1071	0	0.68807	68	89	0.441558	0.558442		-3	0	6	6	5	5	5	0		59	1	23.12	12	127	18	1	24	7	406.585	1	0
1219	1	1	1	1	1		19.9107	0.28571	31.7857	0.21429	1.7156	365	354	0.50765	0.49235		-2	0	7	3	7	7	7	0		36	2	17.72	8	98	14	1	19	6	134.68	1	0
1220	1	1	1	1	1		14.6071	2.1786	14.1429	1.9286	2.8899	126	192	0.39557	0.60443		-2	0	6	7	4	6	6	0		56	2	37.5	14	113	13	0	21	0	443.608	10	0
1221	1	1	1	1	1		16.9107	0	0	0	0.4281	1	300	1	0		0	-1	6	6	4	6	6	0		33	2	25.86	14	91	13	1	27	7	213.3	6	0
1223	1	1	1	1	1		25.5714	0.71429	20.1429	0.17857	1.4679	62	578	0.0970266	0.902973		-3	3	5	2	6	4	4	0		62	1	23.99	14	122	19	0	30	5	1293.68	5	1
1226	1	1	0	0	0		16.4107	0	0.32143	0	0.89908	31	489	0.0597302	0.94027		-3	0	7	6	7	5	5	0		46	1	26.02	12	104	22	1	32	12	1078.6	9
1227	1	1	1	1	1		21.8929	0.51786	0.10714	0.035714	1.4128	156	380	0.292135	0.707865		-1	0	6	6	6	5	5	0		52	2	28.4	11	96	14	0	36	0	320.76	3	0
1228	1	1	1	1	1		27.3571	1.1071	26.0714	3.0714	4.422	31	454	0.0622407	0.937759		-5	0	6	7	6	6	6	0		52	1	27.76	15	92	13	0	30	7	389.74	4
1229	1	1	1	1	1		2.1429	0.33929	1.6071	1.4286	0.41284	1	72	0	1		-5	1	6	6	4	6	5	-1		49	2	21.45	12	100	18	1	11	2	91.4896	2
1230	1	0	1	0	0		7.8393	8.8571	17.9286	15.9286	21.8807	307	295	0.480473	0.519527		0	-2	6	6	4	6	5	-1		51	1	24.48	13	84	16	1	21	5	521.24	0	1
1231	1	1	1	1	1		9.2679	10.3393	18.1071	1.5	1.3853	184	173	0.516216	0.483784		-6	-3	6	4	5	6	3	-3		38	2	24.09	12	85	15	1	33	13	547.82	10	0
1301	2	0	0	0	0		12.9286	13.1786	26.3571	1.8929	28.5963	505	0	1	0		0	0	7	7	7	7	7	0		47	1	26.31	8	95	14	0	1	0	25.35
1302	2	1	0.5	1	0		24.0536	0.089286	2.4286	0	0.98165	242	317	0.43	0.57		0	0	4	5	5	4	5	1		39	1	26.6	11	97	23	0	3	1	26.16
1303	2	1	0.5	1	0		20.1964	0.10714	20.7857	0.17857	1.0367	244	357	0.41	0.59		1	1	2	6	5	1	1	0		52	1	22.16	7	89	16	0	5	0	120.12
1304	2	0	0.5	0	0		15.6964	15.3929	31.4643	30.25	2.6972	340	382	0.47	0.53		-1	0	6	5	6	4	5	1		48	1	22.22	6	110	20	0	0	0	0
1305	2	1	0.5	1	0		17.0893	6	21.8214	0.17857	2.2294	244	329	0.43	0.57		0	0	7	6	3	1	3	2		48	1	20.31	12	73	8	0	4	0	193.711
1306	2	0	0.5	0	0		20.5	19.6607	39.0357	40.7143	3.9266	432	487	0.47	0.53		-1	0	7	5	7	4	6	2		50	1	24.31	7	91	12	0	4	0	25.47
1307	2	1	0.5	1	0		17.375	13.4643	31	30.9286	36.3303	376	301	0.55	0.45		0	0	7	6	5	5	5	0		50	1	20.75	8	95	23	0	3	4	49.92
1308	2	0	0.5	0	0		6.6071	15.2143	21.7857	0.60714	0.81651	3	1	0.67	0.33		0	0	2	7	5	3	4	1		55	1	27.77	7	95	17	0	0	4	2.22
1309	2	1	0.5	1	0		10.2143	3.9643	12.7143	5.3571	0.6055	181	179	0.5	0.5		0	0	6	5	5	5	5	0		44	1	23.37	7	93	14	0	0	4	0
1310	2	0	0.5	0	0		12.0357	12.0179	26.8571	9.0357	11.0275	276	248	0.53	0.47		0	0	4	4	6	3	3	0		43	1	20.28	7	99	20	1	5	0	122.46
1313	2	0	0	0	0		1.2857	1.3393	2.5714	2.25	26.7339	259	287	0.475138	0.524862		-1	0	2	5	1	1	1	0		53	1	28.73	9	86	22	0	0	2	0.51
1314	2	0	1	0	0		1.9643	2.2143	3.9286	2.2143	2.3945	62	93	0.403974	0.596026		0	0	1	1	1	1	1	0		60	1	27.77	7	82	8	0	3	2	99.27
1316	2	1	1	1	1		15.9821	15.7679	30.25	0.57143	4.2202	410	464	0.469037	0.530963		2	2	2	2	1	5	4	-1		47	1	22.34	11	103	18	0	4	0	55.44
1317	2	1	1	1	1		27.8393	0.053571	0.035714	0	0.87156	250	362	0.409165	0.590835		0	1	6	6	5	6	6	0		33	1	23.27	10	94	23	0	2	0	18.72
1318	2	1	1	1	1		23.3214	0.32143	22.2143	0.035714	1.5596	283	323	0.46932	0.53068		-1	-1	3	3	7	4	5	1		43	1	26.18	6	95	24	0	6	0	54
1319	2	1	1	1	1		12.9643	0	0.035714	0	0.14679	1	40	0.0243902	0.97561		1	2	2	1	5	4	3	-1		23	1	18.72	11	111	22	0	6	4	15.6
1320	2	1	1	1	1		20.3214	0.375	0.32143	0	0.78899	1	454	0	1		-2	3	4	6	5	6	7	1		25	2	20.76	10	98	16	0	7	0	76.44
1321	2	1	1	1	1		18.6964	0.089286	2.6071	0	0.61468	0	396	0	1		-2	1	4	5	5	3	3	0		28	2	21.76	11	101	13	0	0	0	0.63
1322	2	1	1	1	1		23.5536	0.57143	27.3571	0.17857	1.4495	0	469	0	1		-2	0	7	5	7	6	6	0		51	2	20.31	15	99	15	0	0	0	7.74
1323	2	1	1	1	1		12.8036	0.41071	18.8571	0	1.4037	110	205	0.348243	0.651757		-2	0	5	4	6	6	5	-1		37	1	24.07	8	101	14	1	2	0	11.44
1324	2	1	1	1	1		20.6964	0	20.6786	0	1.2294	1	475	0	1		-1	1	2	6	7	6	6	0		48	1	26.2	6	93	16	0	4	0	19.39
1326	2	1	1	1	1		21.3393	1	22.3929	21.8571	25.789	130	358	0.264463	0.735537		-3	0	7	7	7	7	7	0		55	2	24.46	7	103	23	1	1	0	28.32
1327	2	1	1	1	1		8.9643	10.125	18.7143	0.071429	0.6789	34	22	0.6	0.4		-5	2	6	3	5	5	5	0		48	1	18.99	12	96	14	0	2	0	23.4
1328	2	0	1	0	0		16.8036	9.9286	26.6071	0.21429	1.0826	272	203	0.57173	0.42827		0	3	3	1	1	2	4	2		45	2	31.74	8	96	19	0	2	0	75.66
1329	2	1	1	1	1		16.3393	0.16071	0	0.14286	0.45872	8	24	0.258065	0.741935		-1	2	6	4	7	6	5	-1		60	1	25.28	20	112	10	0	4	0	152.88
1330	2	1	1	1	1		19.0536	0.10714	0.21429	0	0.48624	1	415	0	1		-2	-1	7	7	5	6	6	0		58	2	22.66	12	117	19	0	7	7	144.3
1331	2	1	1	1	1		23.875	0	0.071429	0	1.1101	0	422	0	1		-4	-1	6	5	7	3	3	0		47	1	22.5	6	110	23	0	5	0	94.48
1332	2	1	1	1	1		22.8393	0.14286	22.3214	0	1.9174	0	568	0	1		-2	0	5	5	5	5	5	0		45	1	26.83	15	105	21	0	3	1	56.16
1333	2	1	0	0	0		10.6607	4.2321	15.7143	0	0.091743	220	191	0.531863	0.468137		0	1	3	4	5	2	4	2		40	1	23.46	15	102	24	0	1	0	32.76
1334	2	1	1	1	1		18.5179	6.9464	25.75	24.4643	32.1651	171	487	0.258752	0.741248		0	1	4	4	4	3	3	0		26	1	29.7	14	91	15	0	3	0	4.32
1335	2	1	0	0	0		11.8036	9.8929	22.7857	5.2857	4.2202	140	372	0.280303	0.719697		1	-1	4	6	6	4	1	-3		48	1	28.63	13	86	16	0	3	0	53.82
1337	2	1	1	1	1		12.4464	0.21429	4.4643	0.42857	0.6055	208	243	0.462687	0.537313		-2	0	5	6	6	4	5	1		39	1	21.87	6	87	20	1	5	0	13.0985

## Sheet: Legend of variables
Name
Participant	number
group_2	1 = AUD, 2 = HC
instrumental	instrumental contingencies correctly remembered? 1=yes, 0=no
pavlovian	Pavlovian contingencies correctly remembered? 1=yes, 0=no
included	Both Pavl & instr contingencies correctly remembered? 1=yes, 0=no --> excluded	0 = exclusion
same	mean number of responses for same outcome (sPIT)
diff	mean number of responses for diff outcome (sPIT)
cs_plus	mean number of responses for CS+ (gPIT)
cs_minus	mean number of responses for CS- (gPIT)
preCS	mean number of responses during ITI
devalRs	total number of devalued responses
nondevalRs	total number of valued responses
ratio_dev	ratio devalued/(valued+devalued) responses
ratio_ndev	ratio valued/(valued+devalued) responses
Dev_rating_change	change in rating devalued snack (post-pre)
Val_rating_change	change in rating valued snack (post-pre)
o1rating_pre	rating for outcome 1 at the start of the experiment
o2rating_pre	rating for outcome 2 at the start of the experiment
o3rating_pre	rating for outcome 3 at the start of the experiment
hunger_pre	hunger rating at the start of the experiment
hunger_post	hunger rating at the end of the experiment
hunger_change	change in hunger rating (post-pre)
Age
Gender	1=male, 2=female
BMI	Body Mass Index
education_years	Total years of education
IQ	Intelligence Quotient
Digit span	WAIS
Smoking status	1=smoker, 0=non-smoker
AUDIT	Alcohol Use Disorders Identification Test
OCDS	OCDS-D: five-item Obsessive Compulsive Drinking Scale (Dutch)
Lifetime alcohol intake	In kg pure alcohol
Weeks abstinent	How many weeks abstinent from alcohol at the moment of participation in the experiment
Relapse	Follow-up interviews by phone 6 months after participation: 1=relapsed, 0=remained abstinent, missing values=could not reach participant
